# Supplementary material for: Two-Photon Laser Ablation and In Vivo Wide-Field Imaging of Inferior Olive Neurons Revealed the Recovery of Olivocerebellar Circuits in Zebrafish
Source: Int J Environ Res Public Health. 2021 Aug 6;18(16):8357. doi: 10.3390/ijerph18168357 (PMC8391264; doi:10.3390/ijerph18168357)
Supplement: Supplementary file 1 [file ijerph-18-08357-s001.zip]

Archive with 1 entries (1 files):
- ijerph-1292392-supplementary.pdf
